# Supplementary material for: MRI T2 Mapping of Dorsal Root Ganglia Reveals Increased T2 Relaxation Time in Classical Fabry Disease
Source: Biomedicines. 2025 Feb 28;13(3):592. doi: 10.3390/biomedicines13030592 (PMC11940213; doi:10.3390/biomedicines13030592)
Supplement: Supplementary file 1 [file biomedicines-13-00592-s001.zip]

Archive with 1 entries (1 files):
- Supplementary_Table_S1_T2_FD.pdf
